# Supplementary material for: A meta-analysis of the relationship between the RPE and well-being in adolescent athletes: the critical moderating role of well-being dimensions
Source: Front Psychol. 2025 Nov 12;16:1698568. doi: 10.3389/fpsyg.2025.1698568 (PMC12659709; doi:10.3389/fpsyg.2025.1698568)
Supplement: Supplementary file 2 [file Table_2.xls]

## Sheet: Sheet1
	Are the sample inclusion criteria clear?	Is the description of the research subjects and research background detailed?	Is the measurement of Exposure valid and reliable?	Are objective, standard criteria used for measurement of the condition?	Did the study identify confounding factors?	Does the study state its strategy for dealing with confounding factors?	Are the outcome measures valid and reliable?	Were appropriate statistical analyses used?
Lathlean, T.J.H., et al 2019	✔	✔	✔	✔	✔	✔	✔	✔	LOW
Beavan, A., et al 2023	✔	✔	✔	✔	✔	✔	✔	✔	LOW
Ouergui, I., et al 2020	✔	✔	✔	✔	✔	✔	✔	✔	LOW
Nobari, H., et al 2020	✔	✔	✔	✔	✔	✔	✔	✔	LOW
Selmi, O., et al 2022	✔	✔	NA	✔	✔	✔	✔	✔	LOW
Ferreira, A.B.D.M., et al 2025	✔	✔	✔	NA	✔	✔	✔	✔	LOW
Watson, A. and S. Brickson 2018	✔	✔	✔	✔	✔	✔	✔	✔	LOW
Anderegg, J., et al 2025	✔	✔	✔	✔	✔	✔	✔	✔	LOW
Brink, M.S., et al 2010	✔	✔	✔	✔	✔	✔	✔	✔	LOW
Andersen, T.R., et al 2023	✔	✔	✔	✔	✔	X	✔	✔	LOW
Neumann, N.D., et al 2022	✔	✔	✔	✔	✔	✔	✔	✔	LOW
Otter, R., et al 2022	✔	✔	✔	✔	✔	X	✔	✔	LOW
Ouergui, I., et al 2021	✔	✔	✔	✔	✔	X	✔	✔	LOW
Ouergui, I., et al 2020	✔	✔	✔	NA	✔	X	✔	✔	LOW
Yildiz, M., et al 2024	✔	✔	✔	NA	✔	✔	✔	✔	LOW
Silva, R.M., et al 2022	✔	✔	✔	✔	✔	✔	✔	✔	LOW
Nobari, H., et al 2023	✔	✔	✔	✔	✔	✔	✔	✔	LOW
Figueiredo, P., et al 2021	✔	✔	✔	✔	✔	✔	✔	✔	LOW
Silva, A.F., et al 2022	✔	✔	✔	✔	✔	✔	✔	✔	LOW
Robey, E., et al 2014	✔	✔	✔	✔	✔	✔	✔	✔	LOW
Dumortier, J., et al 2018	✔	✔	✔	✔	✔	✔	✔	✔	LOW
Tate, T., et al 2025	✔	✔	✔	✔	✔	X	✔	✔	LOW
Whitworth-Turner, C.M., et al 2019	✔	✔	✔	✔	✔	✔	✔	✔	LOW
Silva, A.F., et al 2022	✔	✔	✔	✔	✔	✔	✔	✔	LOW
